# Supplementary material for: A Tripeptide (Ser-Arg-Pro, SRP) from Sipunculus nudus L. Improves Cadmium-Induced Acute Kidney Injury by Targeting the MAPK, Inflammatory, and Apoptosis Pathways in Mice
Source: Mar Drugs. 2024 Jun 20;22(6):286. doi: 10.3390/md22060286 (PMC11204732; doi:10.3390/md22060286)
Supplement: Supplementary file 1 [file marinedrugs-22-00286-s001.zip]

Archive with 1 entries (1 files):
- marinedrugs-3028390-supplementary.pdf
